# Supplementary material for: Revealing the photocatalytic dissociation of water molecules on rutile TiO2 surface via hybrid functional based linear response time-dependent density functional theory
Source: Chem Sci. 2025 Aug 22;16(36):16876–84. doi: 10.1039/d5sc02736e (PMC12371566; doi:10.1039/d5sc02736e)
Supplement: SC-016-D5SC02736E-s001 [file SC-016-D5SC02736E-s001.txt]

File Name : figs1.pdf

Caption : energy profiles for the ground-state and the lowest excited-state in the reaction step of equation e calculated by using pbe functional. the top panels display distributions of the lowest excited-state electrons (blue) and holes (green) in real space. the isosurface value is 0.0002 e·bohr<sup>-3</sup>.

File Name : figs2.pdf

Caption : energy profiles for the ground-state and the lowest excited-state in the reaction step of equation g calculated by using pbe functional. the top panels display distributions of the lowest excited-state electrons (blue) and holes (green) in real space. the isosurface value is 0.0002 e·bohr<sup>-3</sup>.

File Name : figs3.pdf

Caption : energy profiles for the ground-state and the lowest excited-state in the reaction step of equation h calculated by using pbe functional. the top panels display distributions of the lowest excited-state electrons (blue) and holes (green) in real space. the isosurface value is 0.0002 e·bohr<sup>-3</sup>.

File Name : figs4.pdf

Caption : excited-states dos for h<sub>2</sub>o<sub>2</sub> adsorption on tio<sub>2</sub> (structure g) by hse06 functional.
